# Supplementary material for: TRAF inhibition drives cancer cell apoptosis and improves retinoic acid sensitivity in multiple cancers models
Source: Discov Oncol. 2023 Jun 30;14:117. doi: 10.1007/s12672-023-00703-5 (PMC10313640; doi:10.1007/s12672-023-00703-5)
Supplement: Supplementary file 2 — Additional file 2: Table S4. SK-OV-3 tumor volumes (mm3) [file 12672_2023_703_MOESM2_ESM.xlsx]

## Sheet: Sheet1
Table S4. SK-OV-3 tumor volumes (mm3)
	siNEG										siNEG+RA										siTRAF4										siTRAF4+RA
	Mouse #1	Mouse #2	Mouse #3	Mouse #4	Mouse #5	Mouse #6	Mouse #7	Mouse #8	Mouse #9	Mouse #10	Mouse #1	Mouse #2	Mouse #3	Mouse #4	Mouse #5	Mouse #6	Mouse #7	Mouse #8	Mouse #9	Mouse #10	Mouse #1	Mouse #2	Mouse #3	Mouse #4	Mouse #5	Mouse #6	Mouse #7	Mouse #8	Mouse #9	Mouse #10	Mouse #1	Mouse #2	Mouse #3	Mouse #4	Mouse #5	Mouse #6	Mouse #7	Mouse #8	Mouse #9	Mouse #10
Day 15	56.816	78.75	57.151	64.0015	78.938	83.728	60.8295	61.772	51.941	77.88	76.072	88.4835	68.59	60.0795	57.1625	60.3125	98.696	74.4385	63.888	93.288	65.664	114.873	64.856	77.064	78.336	105	73.1235	52.65	51.304	81.466	64.4	53.706	65.559	80.19	76.982	91.936	91.854	51.07	64.764	93.775
Day 21	105.14	159.55	102.89	189.32	156.35	276.13	105.27	96.75	189.86	126.22	260.65	112.17	89.85	285.98	68.85	156.17	289.28	112.79	145.74	135.87	151.85	175.88	185.41	280.47	188.74	212.85	188.95	150.87	152.85	101.38	79.85	96.41	102.98	125.84	95.98	95.98	123.47	114.08	112.21	135.56
Day 28	280.926	270.881	187.556	669.8	290.15	486.63	153.438	184.27	464.863	377.496	440.678	280.774	248.96	519.383	205.456	323.084	473.231	360.003	228.15	289.584	297.516	241.602	313.724	488.483	333.956	371.058	223.032	341.454	353.663	210.944	109.214	194.208	173.09	239.704	156.334	101.338	231.231	166.296	136.416	224.516
Day 36	404.752	317.15	378.663	540.61	424.768	924.328	344.389	443.56	858.317	830.236	671.25	682.952	432.678	977.962	431.712	541.875	740.8	645.76	208.08	590.304	290.464	387.321	466.698	587.48	482.272	419.64	481.466	426.95	338.4	331.2	297.419	301.158	294.192	398	277.531	158.57	292.783	380.596	154.905	267.188
Day 43	561.816	530.672	671.299	871.75	852.951	1599.9	525.424	745.562	1384.11	1472.39	902.689	1210.5	867.914	1649.39	729.514	994.913	1366.4	1331.35	202.554	1158.4	495	585.12	875	758.954	698	685	524	795.74	612	693.86	428.56	468.55	400.934	871.2	370.784	224.516	369.015	456.192	122.192	242.592
Day 52	992.143	1299.23	1315.2	1126	1572.88		1067.05		2474.43		1553.6		1525.33		1391.94	1630.08			489.992		728.888	765.95	1283.79	1078.03	1193.03	958.143	713.724	1225.32	885.95	941.332	647.934	646.549	698.736	1723.48	660.568	322.331	428.774	496.63	238.808	351.31
Day 58	1554			1961.53															839.002		1357.64	968.95		1894.22		1276.13	954.638		1449.37	1384.1	990.95	1187.96	1025.3		983.2	554.96	454.87	698.94	298.931	437.382
Day 65																			1778			1398.76				2005.77	1600.8				1458.74		1685.01		1569	879.631	754.91	895.41	365.102	587.941
Day 70																																				1265.37	1289.31	1034.96	398.321	724.32
