# Supplementary material for: TRAF inhibition drives cancer cell apoptosis and improves retinoic acid sensitivity in multiple cancers models
Source: Discov Oncol. 2023 Jun 30;14:117. doi: 10.1007/s12672-023-00703-5 (PMC10313640; doi:10.1007/s12672-023-00703-5)
Supplement: Supplementary file 3 — Additional file 3: Table S5. MeWo tumor volumes (mm3) [file 12672_2023_703_MOESM3_ESM.xlsx]

## Sheet: Sheet1
Table S5. MeWo tumor volumes (mm3)
	siNEG										siNEG+RA										siTRAF5										siTRAF6										siTRAF5+RA
	Mouse #1	Mouse #2	Mouse #3	Mouse #4	Mouse #5	Mouse #6	Mouse #7	Mouse #8	Mouse #9	Mouse #10	Mouse #1	Mouse #2	Mouse #3	Mouse #4	Mouse #5	Mouse #6	Mouse #7	Mouse #8	Mouse #9	Mouse #10	Mouse #1	Mouse #2	Mouse #3	Mouse #4	Mouse #5	Mouse #6	Mouse #7	Mouse #8	Mouse #9	Mouse #10	Mouse #1	Mouse #2	Mouse #3	Mouse #4	Mouse #5	Mouse #6	Mouse #7	Mouse #8	Mouse #9	Mouse #10	Mouse #1	Mouse #2	Mouse #3	Mouse #4	Mouse #5	Mouse #6	Mouse #7	Mouse #8	Mouse #9
Day 14	89	55	78	75	50	115	55	49	80	60	81	76	67	63	51	71	119	51	53	87	81	89	53	65	85	67	92	66	79	141	63	89	67	79	84	79	101	56	99	103	86	75	71	89	69	51	106	95	118
Day 16	122.4	57.434	103.933	88.3125	67.112	155.792	63.75	63.016	186.2	188.75	225.51	79.68	66.21	187.54	69.71	188.41	118.64	66.47	68.85	105.58	84.268	115	81.232	79.942	10.784	111.75	114.049	47.112	62.216	185.512	64.268	115	87.232	89.942	112.784	91.75	141.049	51.112	102.216	132.512	99.232	85	83.728	80	102.336	79.7535	131.855	101.014	85.4215
Day 19	271	79	145.42	104	108	278	109	98	267	228	270.32	88.65	83.14	226.87	109.54	168.24	179.58	99.12	67.25	118.65	112	179	103	129	131	256	121	58	43	161	87	236	102	132	168	241	114	51	101	241	76	80	102	98	132	66	187	132	97
Day 23	330.3	115.338	224.417	102.005	202.8	434.578	119.488	86.517	298.677	243.682	336.56	89.64	107.3	244.13	208.25	199.64	235.51	108.33	88.135	126.34	136.05	220	185.102	166.202	170.282	335.152	221.048	59.368	65.7905	134.874	127.05	278	136.852	123.202	185.282	374.152	236.048	41.368	114.79	217.874	78.4	84.856	189.589	135.85	157.779	80.324	193.315	145.559	126.311
Day 26	339.2	117.716	211.798	241.758	226.695	531.138	248.368	270.738	353.024	349.158	337.85	140.54	109.67	348.28	227.96	255.08	333.18	273.24	146.964	218.69	158.736	299.608	217.201	217.577	227.577	418.075	203.05	36.456	79.108	191.785	136.736	326.608	187.896	185.577	185.577	385.075	278.05	36.456	214.108	296.785	94.64	179.248	181.27	180	126.82	93.4515	212.872	151.645	187.576
Day 30	319.05	284.752	378.985	292.896	339.2	675.159	328.125	439.562	405.2	354.784	317.95	195.68	188.28	356.67	338.96	308.86	477.27	337.135	327.265	279.321	215.046	396.84	237.962	243.428	366.805	689.452	222.8	56.698	80.6	233.672	256.046	418	165	216.428	247.805	401.452	324.8	45.698	263.6	314.672	169.44	173.75	150.193	195.32	184.504	102.49	282.742	212.494	258.664
Day 33	469.8	390.15	345.964	400.421	482.925	769.896	429.476	422.048	555.2	420.079	375.23	207.87	291.364	422.61	488.231	557.91	561.74	426.64	427.42	348.76	312.406	487.412	259.487	282.15	393.036	818.072	291.673	69.478	107.894	288.512	278.406	565.32	185.712	289.15	321.036	416.072	365.673	54.478	218.894	437.512	85.936	160.984	244.493	161.89	199.968	128.808	233.568	224.227	322.2
Day 37	489	401	567.1	357	457	890	446	521	610	512	481.2	256.32	403.85	515.47	458.95	613	692.58	525.47	448.34	361.6	357	797.2	304.125	309	459	980	310	102	121	388	296	619.152	225.125	274	393	585	374	69	307	541	256	165	240	125.92	220	114	321	235	477
Day 40	520	457	623	369	478	1021	589	569	721	534	525.32	268.85	459.12	535.87	479.21	628.49	823.21	568.74	588.28	428.49	348	1125.98	329.962	388	477	1022	413	123	163	493	336	709.854	216.841	352	374	574	416	78	445	634	289	190	232	188.25	218	180	387	275	502
Day 44	665.856	572.384	987.898	418.5	482.448	1253.45	646.07	613.836	838.35	514.425	661.32	317.37	575.864	616.31	480.14	839.24	1058.12	615.365	648.34	789.32	413.084	1352	417.41	393.801	497.9	1141.61	461.664	144.374	213.821	496.269	313.084	878	389	291.801	384.9	593.612	468.664	87.374	334.822	617.269	306.976	175.106	275.106	227.54	241.185	214.982	481.35	268.006	596.364
Day 47	891	603	1356.93	501	521	1567.27	754	715	967.68	687	899.14	409.34	600.84	689.64	523.57	869.34	1268.96	713.87	756.75	1059.27	491	1561.12	525	421	592	1243	591	156	258	575	403	1096.21	465.954	285	485	912.5	674	79	414	691	334	176	287	261.85	266	290	526	275	600.421
Day 50	944.906	711.504	1834.99	562.384	678.654	2076	997.228	842.754	1338	725	945.89	569.97	712.84	626.21	679.63	1137.13	1677.46	748.68	998.03	1538.87	583.176	2129.32	682.854	496.337	686.21	1676.83	698.096	178	313.072	698.4	556.176	1332	524.126	289.337	571.21	1230.98	898.096	101	637.072	1097.4	357.725	179.331	305.456	256.12	298.312	325.378	639.562	326.45	684.985
Day 54	1154.2	984.174		894.048	917.914		1381.8	817.914	1656.89	830.34	1351.95	798.98	887.471	733.87	918.13	1559.31	2030.1	819.77	1288.17	1987.95	683.065		797.365	523.672	795.35		850.756	202.744	361.43	952	608.065	1691.74	674.852	478.672	521.35	1696	996.756	201.744	841.43	1868.81	342.109	186.528	382.5	298	332.096	314.112	754.337	408.032	738.65
Day 58	1661.29	1116.8		1339.88	1419		1981	1316	2119.34	1121	1869.65	1045.03	1116.11	979.91	1417.77	2017.88		1311.32	1788.23		791		931.741	671	963		1017.64	251.987	391	1354	778.324		699.195	689.52	732.85		1231	364.695	1074.62		365	312.152	425	353.952	418	465.35	961.74	571	829
Day 62	2032.68	1665.78		1932	1976.16			2043.19		1821.96		1738.54	1368.84	1129.75	1979.54			2036.4			918.985		1321.59	791.395	1281.23		1360.84	296.741	576.984	1962.81	932.852		756.869	877.96	1195		1417.98	587.854	1398		487.32	312.854	456	422.74	512	512.64	1452.32	685	1116.65
Day 68		2156.2											2059.87	1823.87							1252.91		1864	1020.3	1847		2056	374.985	835.324		1365		1185.34	1212.96	1910.36		1954.61	698.426	1961.79		501.146	353.452	601	517	638	635.412	2236	818	1565.95
Day 76																					1867			1620.4				485.741	1036.79		1978.96		1785	1884.4				967			643	493.55	859.92	710.962	845.451	765		1152.82	2176
Day 80																												536	1658									1685.65			678.82	672.6	1487.89	918	1359.98	932.654		1784.01
[truncated: 11 more columns]
